# Supplementary material for: Circulating miR-330-3p in Late Pregnancy is Associated with Pregnancy Outcomes Among Lean Women with GDM
Source: Sci Rep. 2020 Jan 22;10:908. doi: 10.1038/s41598-020-57838-6 (PMC6976655; doi:10.1038/s41598-020-57838-6)
Supplement: Supplementary file 1 — Supplementary data. [file 41598_2020_57838_MOESM1_ESM.zip]

Archive with 35 entries (34 files):
- Supplimentary File_EnrichR_Analysis Chromosome_Location_hg19.pdf
- __MACOSX/
- __MACOSX/._Supplimentary File_EnrichR_Analysis Chromosome_Location_hg19.pdf
- Supplimentary File_EnrichR_Analysis CORUM.pdf
- __MACOSX/._Supplimentary File_EnrichR_Analysis CORUM.pdf
- Supplimentary File_EnrichR_Analysis ENCODE_Histone_Modifications.pdf
- __MACOSX/._Supplimentary File_EnrichR_Analysis ENCODE_Histone_Modifications.pdf
- Supplimentary File_EnrichR_Analysis EnrichR_Summary.pdf
- __MACOSX/._Supplimentary File_EnrichR_Analysis EnrichR_Summary.pdf
- Supplimentary File_EnrichR_Analysis GO_Biological_Process_2018.pdf
- __MACOSX/._Supplimentary File_EnrichR_Analysis GO_Biological_Process_2018.pdf
- Supplimentary File_EnrichR_Analysis GO_Cellular_Component_2018.pdf
- __MACOSX/._Supplimentary File_EnrichR_Analysis GO_Cellular_Component_2018.pdf
- Supplimentary File_EnrichR_Analysis GO_Molecular_Function_2018.pdf
- __MACOSX/._Supplimentary File_EnrichR_Analysis GO_Molecular_Function_2018.pdf
- Supplimentary File_EnrichR_Analysis InterPro_Domains_2019.pdf
- __MACOSX/._Supplimentary File_EnrichR_Analysis InterPro_Domains_2019.pdf
- Supplimentary File_EnrichR_Analysis KEA_2015.pdf
- __MACOSX/._Supplimentary File_EnrichR_Analysis KEA_2015.pdf
- Supplimentary File_EnrichR_Analysis KEGG_2019_Human.pdf
- __MACOSX/._Supplimentary File_EnrichR_Analysis KEGG_2019_Human.pdf
- Supplimentary File_EnrichR_Analysis NCI-Nature_2016.pdf
- __MACOSX/._Supplimentary File_EnrichR_Analysis NCI-Nature_2016.pdf
- Supplimentary File_EnrichR_Analysis NURSA_Endogenous_Complexome.pdf
- __MACOSX/._Supplimentary File_EnrichR_Analysis NURSA_Endogenous_Complexome.pdf
- Supplimentary File_EnrichR_Analysis Pfam_Domains_2019.pdf
- __MACOSX/._Supplimentary File_EnrichR_Analysis Pfam_Domains_2019.pdf
- Supplimentary File_EnrichR_Analysis Phosphatase_Substrates_DEPOD.pdf
- __MACOSX/._Supplimentary File_EnrichR_Analysis Phosphatase_Substrates_DEPOD.pdf
- Supplimentary File_EnrichR_Analysis PPI_Hub_Proteins.pdf
- __MACOSX/._Supplimentary File_EnrichR_Analysis PPI_Hub_Proteins.pdf
- Supplimentary File_EnrichR_Analysis Reactome_2016.pdf
- __MACOSX/._Supplimentary File_EnrichR_Analysis Reactome_2016.pdf
- Supplimentary File_EnrichR_Analysis WikiPathways_2019_Human.pdf
- __MACOSX/._Supplimentary File_EnrichR_Analysis WikiPathways_2019_Human.pdf
